# Supplementary material for: Euphorbia factor L3 ameliorates rheumatoid arthritis by suppressing the inflammatory response by targeting Rac family small GTPase 1
Source: Bioengineered. 2022 Apr 27;13(4):10985–98. doi: 10.1080/21655979.2022.2066761 (PMC9208460; doi:10.1080/21655979.2022.2066761)
Supplement: Supplemental Material [file KBIE_A_2066761_SM7522.zip]

Archive with 4 entries (3 files):
- supplementary/
- supplementary/downloadFromZipFile.pdf
- supplementary/Supplementary Table 1.docx
- supplementary/western blot images in full size.pptx
